# Supplementary material for: Risk Factors and Clinical Characteristics of Acute Kidney Injury in Patients with COVID-19: A Systematic Review and Meta-Analysis
Source: Pathophysiology. 2023 May 15;30(2):233–47. doi: 10.3390/pathophysiology30020020 (PMC10204466; doi:10.3390/pathophysiology30020020)
Supplement: Supplementary file 1 [file pathophysiology-30-00020-s001.zip]

Archive with 1 entries (1 files):
- pathophysiology-2318784-supplementary.pdf
